# Supplementary material for: Evidence for Pro-Inflammatory Activity of LTα3 on Macrophages: Significance for Experimental Arthritis and for Therapeutic Switching in Rheumatoid Arthritis Patients
Source: Int J Mol Sci. 2025 Jul 1;26(13):6355. doi: 10.3390/ijms26136355 (PMC12250361; doi:10.3390/ijms26136355)
Supplement: Supplementary file 1 [file ijms-26-06355-s001.zip]

Archive with 1 entries (1 files):
- ijms-3661340-supplementary.pdf
